# Supplementary material for: Adipocytic sclerostin loop3-LRP4 interaction required by sclerostin to impair whole-body lipid and glucose metabolism
Source: Nat Commun. 2026 Jan 16;17:1812. doi: 10.1038/s41467-026-68526-w (PMC12917164; doi:10.1038/s41467-026-68526-w)
Supplement: Supplementary file 4 — Source Data [file 41467_2026_68526_MOESM4_ESM.xlsx]

## Sheet: Figure1a
	Baseline group		ND-T2DM group
	Serum sclerostin level (pg/mL)	Gender	Serum sclerostin level (pg/mL)	Gender
1	512.3	M	932.1	M
3	503.4	M	845.2	M
5	696.7	M	956.3	M
7	508.9	M	821.4	M
9	494.5	M	834.9	M
11	501.6	M	918.3	M
13	498.7	M	829.5	M
15	507.2	M	815.6	M
17	492.3	M	1036.7	M
19	604.8	M	812.9	M
21	395.9	M	731.4	M
23	502.1	M	824.6	M
25	497.6	M	838.1	M
27	399.8	M	726.4	M
29	406.3	M	819.2	M
31	490.2	M	833.8	M
33	505.7	M	717.5	M
35	493.4	M	835.6	M
37	509.5	M	820.7	M
39	491.8	M	1137.2	M
41	504.2	M	816.1	M
43	789.7	M	834.4	M
45	507.8	M	814.3	M
47	492.9	M	932.5	M
49	503.7	M	819.8	M
51	494.1	M	736.3	M
53	506.9	M	818.2	M
55	390.5	M	835.1	M
57	505.1	M	817.6	M
59	493.2	M	934.8	M
61	508.4	M	816.9	M
63	491.3	M	833.7	M
65	504.6	M	718.8	M
67	492.6	M	835.9	M
69	507.1	M	717.1	M
71	490.8	M	934.2	M
73	505.9	M	818.5	M
75	493.7	M	835.4	M
77	508.7	M	816.4	M
79	491.6	M	833.9	M
81	504.3	M	1019.1	M
83	392.4	M	835.7	M
85	507.5	M	817.3	M
87	490.3	M	734.5	M
89	505.4	M	818.9	M
91	493.9	M	835.2	M
93	508.1	M	816.7	M
95	491.1	M	733.6	M
97	504.9	M	819.3	M
99	492.8	M	835.8	M
101	507.9	M	817.8	M
103	490.6	M	934.3	M
105	505.6	M	818.6	M
107	493.5	M	835.5	M
109	408.5	M	816.3	M
111	491.4	M	833.4	M
113	504.7	M	819.5	M
115	492.7	M	855.3	M
117	507.3	M	817.9	M
119	490.9	M	834.1	M
2	478.9	F	861.5	F
4	485.6	F	827.8	F
6	472.3	F	1139.6	F
8	481.2	F	868.7	F
10	467.8	F	852.1	F
12	475.4	F	874.2	F
14	483.1	F	847.8	F
16	469.8	F	779.4	F
18	529.5	F	843.2	F
20	486.7	F	864.1	F
22	473.2	F	849.8	F
24	488.4	F	857.3	F
26	471.5	F	871.9	F
28	484.9	F	846.7	F
30	467.9	F	676.5	F
32	382.6	F	841.9	F
34	476.8	F	869.2	F
36	380.1	F	744.3	F
38	474.3	F	872.8	F
40	478.4	F	942.9	F
42	470.9	F	875.3	F
44	483.9	F	848.6	F
46	468.7	F	878.1	F
48	481.5	F	1046.2	F
50	477.2	F	870.6	F
52	479.8	F	843.7	F
54	473.6	F	873.4	F
56	582.3	F	745.8	F
58	475.9	F	871.2	F
60	420.7	F	844.1	F
62	472.1	F	874.9	F
64	484.2	F	847.3	F
66	476.4	F	869.8	F
68	481.9	F	843.4	F
70	474.8	F	872.3	F
72	483.4	F	746.9	F
74	575.2	F	820.9	F
76	480.4	F	844.7	F
78	473.1	F	1073.8	F
80	464.6	F	847.1	F
82	476.1	F	869.5	F
84	482.8	F	843.9	F
86	474.5	F	972.1	F
88	483.7	F	846.4	F
90	475.7	F	970.3	F
92	480.9	F	844.5	F
94	473.4	F	843.1	F
96	484.8	F	747.6	F
98	406.6	F	869.1	F
100	582.1	F	843.1	F
102	474.1	F	872.6	F
104	484.3	F	746.8	F
106	475.5	F	870.7	F
108	481.3	F	844.2	F
110	673.8	F	973.6	F
112	524.5	F	847.4	F
114	476.2	F	869.7	F
116	482.5	F	843.6	F
118	474.7	F	872.4	F

## Sheet: Figure1b
	Serum sclerostin level (pg/mL)
	NBM+NGT	NBM+T2DM	NBM+NGT	NBM+T2DM
1	270.1	362.5	583.14	941.21
2	258.7	356.8	515.3	910.32
3	185.4	291.2	532.55	878.9
4	348.9	388.6	840.19	889.3
5	272.3	363.9	553.21	899.65
6	263.5	325.1	765.7	923.4
7	278.8	380.7	597.62	1042.33
8	254.2	407.4	698.25	945.25
9	268.7	364.5	621.1	963.52
10		359.2	630.45	969.55
11			710.25	969.8
12			735.42	982.32
13			845.93	1200.21
14			747.32	1100.3
15			763.2	1131.76
16			765.4	1240.44
17			798.84	1142
18			600.05	1289.1
19			712.3	1201.11
20			797.35	1115.42
21			863.45	1251.33
22			694.21	1271.2
23				1025.37
24				990.78

## Sheet: Figure2a
Body weight (g)
WT	1	24.71
	2	27.38
	3	28.62
	4	27.96
	5	24.9
	6	26.83
	7	27.25
SOSTki	1	26.64
	2	27.12
	3	26.99
	4	22.14
	5	26.5
	6	27.17
	7	21.35
∆loop3-SOSTki	1	26.08
	2	23.6
	3	26.68
	4	26.82
	5	27.33
	6	25.63
	7	24.65

## Sheet: Figure2b
Fat pad weight (g/kg body weight)
WT
gWAT	14.76	19.99	10.55	13.98	15.62	19.93	9.56
iWAT	6.75	8.52	7.36	6.99	6.79	8.48	7.43
rpWAT	5.56	2.63	4.13	2.45	4.15	6.04	3.54
iBAT	2.2	1.46	1.91	1.75	2.26	2.01	1.42
SOSTki
gWAT	23.91	16.52	18.72	19.67	25.59	17.68	21.57
iWAT	13.24	9.95	11.9	10.18	10.51	10.7	8.02
rpWAT	14.01	8.53	5.1	10.18	5.46	14.3	12.53
iBAT	3.78	2.49	2.85	1.82	2.52	3.57	3.52
∆loop3-SOSTki
gWAT	14.7183	14.8739	13.4744	14.1952	13.4449	13.45	14.83
iWAT	8.32	8.74	8.38	8.79	8.91	7.64	6.51
rpWAT	3.79365	2.94783	3.71368	4.25238	3.80709	3.31	4.21
iBAT	3.03175	2.09565	2.74786	2.9619	2.75984	2.32	3.12

## Sheet: Figure2c
FFA (mmol/L)
	WT		Average		SOSTki		Average		∆loop3-SOSTki		Average
1	0.256874	0.256729	0.256802	1	0.245586	0.265702	0.255644	1	0.224644	0.230826	0.227735
2	0.238655	0.245987	0.242321	2	0.193213	0.198553	0.195883	2	0.209344	0.216815	0.213079
7	0.227786	0.225181	0.226483	3	0.338061	0.357887	0.347974	3	0.25459	0.25089	0.25274
4	0.188916	0.195649	0.192282	4	0.200434	0.214761	0.207598	4	0.22555	0.22644	0.225995
5	0.150507	0.168162	0.159334	5	0.422287	0.441245	0.431766	5	0.198655	0.195679	0.197167
6	0.205988	0.212699	0.209343	6	0.45369	0.471925	0.462808	6	0.179865	0.176892	0.178379
7	0.165412	0.157742	0.161577	7	0.398649	0.406598	0.402624	7	0.160327	0.159846	0.160086

## Sheet: Figure2d
Frequency of adipocyte in gWAT									Frequency of adipocyte in iWAT
WT									WT
Avarage	WT-1	WT-2	WT-3	WT-4	WT-5	WT-6	WT-7		Avarage	WT-1	WT-2	WT-3	WT-4	WT-5	WT-6	WT-7
Area									Area
0	0	0	0	0	0	0	0		0	0	0	0	0	0	0	0
500	14.3805	11.8841	12.9771	14.6006	19.4712	17.5182	15.7233		500	31.6667	34.0502	47.1186	49.5298	49.4152	33.9674	44.5255
1000	34.0708	28.1159	30.5344	30.854	31.7308	29.0146	30.3983		1000	38	44.086	38.6441	38.558	33.6257	44.837	37.9562
2000	44.6903	38.8406	39.6947	39.3939	35.3365	32.1168	32.0755		2000	29	20.7885	13.8983	10.9718	14.3275	14.4022	9.48905
3000	6.63717	15.0725	10.9415	10.4683	7.69231	9.48905	11.74		3000	1.33333	1.07527	0.338983	0.626959	1.75439	4.07609	5.59611
4000	0.221239	4.92754	3.30789	2.47934	3.125	5.83942	5.45073		4000	0	0	0	0.31348	0.877193	2.71739	2.18978
5000	0	1.15942	2.54453	1.92837	2.16346	4.19708	3.14465		5000				0	0	0	0.243309
6000	0	0	0	0.275482	0.480769	1.82482	1.46751		6000							0
7000				0	0	0	0
SOSTki									SOSTki
Avarage	SOSTki-1	SOSTki-2	SOSTki-3	SOSTki-4	SOSTki-5	SOSTki-6	SOSTki-7		Avarage	SOSTki-1	SOSTki-2	SOSTki-3	SOSTki-4	SOSTki-5	SOSTki-6	SOSTki-7
Area									Area
0	0	0	0	0	0	0	0		0	0	0	0	0	0	0	0
500	16.2907	11.4846	12.5561	10.0515	4.55446	6.07966	7.09812		500	22.6131	47.1186	25.431	19.2469	18.2171	23.3577	25.7463
1000	26.817	21.8487	19.9552	26.0309	24.3564	22.2222	16.2839		1000	30.1508	38.6441	34.9138	41.0042	43.4109	41.2409	36.194
2000	37.8446	36.6947	37.8924	36.8557	30.8911	35.4298	27.9749		2000	32.6633	13.8983	26.7241	22.1757	26.3566	18.9781	23.5075
3000	12.782	19.6078	17.2646	15.2062	17.0297	18.6583	20.8768		3000	9.04523	0.338983	11.2069	12.9707	9.68992	12.4088	10.4478
4000	5.01253	8.68347	7.62332	6.95876	11.6832	9.64361	12.9436		4000	4.52261	0	1.72414	4.60251	2.32558	4.0146	3.35821
5000	0.75188	1.68067	3.36323	2.31959	6.73267	5.45073	8.5595		5000	1.00503		0	0	0	0	0.746269
6000	0.501253	0	1.34529	1.80412	3.76238	2.09644	4.80167		6000	0						0
7000	0		0	0.773196	0.990099	0.419287	1.46138
8000				0	0	0	0
∆loop3-SOSTki									∆loop3-SOSTki
Avarage	∆loop3-SOSTki-1	∆loop3-SOSTki-2	∆loop3-SOSTki-3	∆loop3-SOSTki-4	∆loop3-SOSTki-5	∆loop3-SOSTki-6	∆loop3-SOSTki-7		Avarage	∆loop3-SOSTki-1	∆loop3-SOSTki-2	∆loop3-SOSTki-3	∆loop3-SOSTki-4	∆loop3-SOSTki-5	∆loop3-SOSTki-6	∆loop3-SOSTki-7
Area									Area
0	0	0	0	0	0	0	0		0	0	0	0	0	0	0	0
500	13.7705	9.72222	7.69231	16.3435	15.8768	12.1429	11.4286		500	41.1268	43.1894	42.4084	32.9759	41.5789	37.6068	35.2941
1000	25.2459	23.1481	26.1538	32.133	34.3602	40	36.7857		1000	38.8732	36.8771	34.2932	36.193	37.8947	38.2479	29.1022
2000	37.377	33.7963	42.6923	37.3961	37.4408	29.5238	40.7143		2000	14.0845	15.6146	14.3979	17.1582	8.94737	11.9658	21.0526
3000	15.7377	20.8333	18.0769	9.41828	6.3981	8.57143	8.92857		3000	4.22535	3.32226	6.5445	8.31099	7.36842	7.05128	10.8359
4000	5.90164	9.72222	3.84615	2.77008	3.5545	5.71429	1.78571		4000	1.69014	0.996678	2.09424	4.28954	3.42105	3.4188	3.09598
5000	1.96721	2.31481	1.53846	1.66205	2.36967	3.57143	0.357143		5000	0	0	0.26178	1.07239	0.789474	1.7094	0.619195
6000	0	0.462963	0	0.277008	0	0.47619	0		6000			0	0	0	0	0
7000		0		0		0

## Sheet: Figure2e
mRNA level
Target Name	Sample Name	Delta Delta Ct	2^-Delta Delta Ct			Target Name	Sample Name	Delta Delta Ct	2^-Delta Delta Ct			Target Name	Sample Name	Delta Delta Ct	2^-Delta Delta Ct			Target Name	Sample Name	Delta Delta Ct	2^-Delta Delta Ct
Acaca	WT 1	0.222113	0.857309			Srebp2	WT 1	0.274516	0.826728			Lpl	WT 1	0.0619143	0.957992			Fasn	WT 1	4.24302	0.0528108
	WT 2	0.689766	0.619954				WT 2	0.190844	0.876093				WT 2	0.579878	0.66902				WT 2	4.53364	0.0431755
	WT 3	3.16589	0.111422				WT 3	0.564306	0.676281				WT 3	0.213176	0.862636				WT 3	4.6403	0.0400988
	WT 4	0.0929572	0.937599				WT 4	1.11293	0.462355				WT 4	0.60761	0.656283				WT 4	3.76956	0.0733245
	WT 5	1.05481	0.481361				WT 5	1.83519	0.280255				WT 5	0.824085	0.56484				WT 5	4.38125	0.0479858
	WT 6	0.471906	0.721011				WT 6	0.9482	0.518279				WT 6	0.505055	0.704634				WT 6	5.02842	0.0306404
	WT 7	0.468019	0.722957				WT 7	0.412694	0.751219				WT 7	0.506726	0.703818				WT 7	3.97637	0.0635319
	SOSTki 1	0.238072	0.847878				SOSTki 1	-0.109283	1.07869				SOSTki 1	0.0427359	0.970812				SOSTki 1	0.110659	0.926165
	SOSTki 2	0.129351	0.914243				SOSTki 2	0.126029	0.91635				SOSTki 2	-0.194742	1.14452				SOSTki 2	0.256352	0.837202
	SOSTki 3	0.274876	0.826521				SOSTki 3	0.17059	0.888479				SOSTki 3	0.256964	0.836847				SOSTki 3	-0.0685433	1.04866
	SOSTki 4	0.123966	0.917661				SOSTki 4	-0.100344	1.07203				SOSTki 4	-0.278164	1.21265				SOSTki 4	0.0540922	0.9632
	SOSTki 5	-0.251359	1.19033				SOSTki 5	-0.0908604	1.06501				SOSTki 5	0.13616	0.909938				SOSTki 5	-0.4923	1.40669
	SOSTki 6	-0.392873	1.31301				SOSTki 6	-0.0977145	1.07008				SOSTki 6	0.125053	0.91697				SOSTki 6	0.483024	0.715476
	SOSTki 7	0.0139701	0.990363				SOSTki 7	0.137065	0.909368				SOSTki 7	-0.0118712	1.00826				SOSTki 7	-0.140927	1.10261
	∆loop3-SOSTki 1	0.910325	0.532065				∆loop3-SOSTki 1	-0.790351	1.7295				∆loop3-SOSTki 1	5.05922	0.0299932				∆loop3-SOSTki 1	5.07456	0.0296759
	∆loop3-SOSTki 2	1.74314	0.298719				∆loop3-SOSTki 2	-1.55042	2.92903				∆loop3-SOSTki 2	3.75973	0.0738259				∆loop3-SOSTki 2	3.95119	0.0646505
	∆loop3-SOSTki 3	2.02537	0.245643				∆loop3-SOSTki 3	-0.699136	1.62353				∆loop3-SOSTki 3	5.14741	0.0282148				∆loop3-SOSTki 3	4.884	0.0338664
	∆loop3-SOSTki 4	0.0987343	0.933852				∆loop3-SOSTki 4	-0.480796	1.39551				∆loop3-SOSTki 4	3.76406	0.0736047				∆loop3-SOSTki 4	4.25429	0.0523998
	∆loop3-SOSTki 5	1.20531	0.433677				∆loop3-SOSTki 5	-1.69143	3.22978				∆loop3-SOSTki 5	5.17079	0.0277612				∆loop3-SOSTki 5	5.66986	0.0196428
	∆loop3-SOSTki 6	0.166608	0.890935				∆loop3-SOSTki 6	-1.78956	3.4571				∆loop3-SOSTki 6	5.61504	0.0204035				∆loop3-SOSTki 6	5.7058	0.0191594
	∆loop3-SOSTki 7	1.29245	0.408258				∆loop3-SOSTki 7	-1.15256	2.22308				∆loop3-SOSTki 7	3.87081	0.0683549				∆loop3-SOSTki 7	3.66792	0.0786769
Target Name	Sample Name	Delta Delta Ct	2^-Delta Delta Ct			Target Name	Sample Name	Delta Delta Ct	2^-Delta Delta Ct			Target Name	Sample Name	Delta Delta Ct	2^-Delta Delta Ct
Acads	WT 1	0.204259	0.867984			Cpt1a	WT 1	3.76977	0.073314			Acadvl	WT 1	5.32887	0.02488
	WT 2	0.616018	0.652469				WT 2	4.81469	0.0355331				WT 2	5.57551	0.0209703
	WT 3	0.976613	0.508172				WT 3	5.09313	0.0292965				WT 3	5.81829	0.0177222
	WT 4	2.09145	0.234644				WT 4	5.28474	0.0256528				WT 4	4.84121	0.034886
	WT 5	0.450091	0.731997				WT 5	4.5585	0.0424379				WT 5	6.51188	0.010958
	WT 6	0.872273	0.546285				WT 6	3.68357	0.0778278				WT 6	3.8574	0.0689933
	WT 7	1.65871	0.316722				WT 7	4.19767	0.0544974				WT 7	1.44228	0.367984
	SOSTki 1	0.193177	0.874678				SOSTki 1	0.244151	0.844313				SOSTki 1	0.391277	0.762455
	SOSTki 2	-0.0592124	1.0419				SOSTki 2	-0.263142	1.20009				SOSTki 2	0.125011	0.916997
	SOSTki 3	0.0588264	0.960045				SOSTki 3	0.085057	0.942747				SOSTki 3	0.0172003	0.988148
	SOSTki 4	-0.288661	1.22151				SOSTki 4	0.0220439	0.984836				SOSTki 4	0.0649997	0.955945
	SOSTki 5	0.235775	0.849228				SOSTki 5	-0.226634	1.1701				SOSTki 5	-0.258491	1.19623
	SOSTki 6	0.157882	0.89634				SOSTki 6	-0.080938	1.05771				SOSTki 6	-0.289739	1.22242
	SOSTki 7	-0.209523	1.15631				SOSTki 7	0.321555	0.800207				SOSTki 7	0.0621915	0.957808
	∆loop3-SOSTki 1	3.52304	0.0869879				∆loop3-SOSTki 1	3.74064	0.0748091				∆loop3-SOSTki 1	3.70477	0.0766927
	∆loop3-SOSTki 2	4.95342	0.0322753				∆loop3-SOSTki 2	0.674623	0.626496				∆loop3-SOSTki 2	4.05654	0.0600978
	∆loop3-SOSTki 3	4.35049	0.0490198				∆loop3-SOSTki 3	0.631556	0.64548				∆loop3-SOSTki 3	3.53139	0.0864861
	∆loop3-SOSTki 4	4.15287	0.0562163				∆loop3-SOSTki 4	0.748846	0.595079				∆loop3-SOSTki 4	3.25457	0.104779
	∆loop3-SOSTki 5	5.19972	0.02721				∆loop3-SOSTki 5	4.72033	0.037935				∆loop3-SOSTki 5	4.29182	0.0510543
	∆loop3-SOSTki 6	5.33974	0.0246932				∆loop3-SOSTki 6	3.85841	0.0689449				∆loop3-SOSTki 6	3.97463	0.0636089
	∆loop3-SOSTki 7	4.41809	0.0467758				∆loop3-SOSTki 7	4.14258	0.0566185				∆loop3-SOSTki 7	3.86757	0.0685087

## Sheet: Figure2f
Fasting blood glucose (mmol/L)
WT	1	5
	2	5.5
	3	5.3
	4	4.9
	5	4.7
	6	5.1
	7	4.3
SOSTki	1	5.1
	2	5.5
	3	5.8
	4	5.2
	5	7.4
	6	6.5
	7	5
∆loop3-SOSTki	1	4.7
	2	4.3
	3	4.4
	4	3.8
	5	4
	6	5.2
	7	4.8

## Sheet: Figure2g
		GTT						AUC of GTT			ITT						AUC of ITT
	Time (min)	0	15	30	60	90	120			Time (min)	0	15	30	60	90	120
WT	1	5	13.9	12.3	8.9	7.5	6.2	1108	WT	1	9.5	5.5	4.8	5.7	7.9	9.8	816.8
	2	5.5	19.2	14.8	8.5	6	5.9	1186		2	8	5.7	3.2	6.4	8.2	8.8	787.5
	3	5.3	14.3	12.9	10.6	9	6.4	1229		3	9.2	5	4.9	5.5	8.4	9.3	810.8
	4	4.9	15.3	12.6	9.6	8.5	7.1	1199		4	8.5	5.3	4.4	5.8	6.8	7.4	731.3
	5	4.7	16.4	11.9	9	8.1	6.4	1158		5	10.2	6.3	5.2	6.3	9.1	9.5	892.5
	6	5.1	13.6	10.9	8.6	7.5	6.9	1074		6	8.5	4.8	3.7	4.9	6.7	7.5	679.5
	7	4.3	16.9	13.4	10.3	8.2	5.8	1229		7	9.4	4.7	3.9	5.1	7.2	8.2	720.8
SOSTki	1	5.1	17.7	12.8	9.9	7.4	6.9	1214	SOSTki	1	10.4	5.3	5.3	4.7	9.1	11	855.8
	2	5.5	13.8	14.3	10.9	7.9	7.6	1248		2	8.1	4.9	4.7	5.2	8.5	10.9	814.5
	3	5.8	15.9	16.6	9	7.8	6.7	1260		3	10.5	5.9	5.4	4.3	9.5	10.1	854.3
	4	5.2	15.8	13.4	10.3	8.6	6.3	1239		4	9.2	5.7	5.2	4.6	8.4	10.8	823.5
	5	7.4	14.9	13.4	12.7	10.2	6.8	1370		5	9.5	5.8	4.8	5.5	7.9	9.3	807.8
	6	6.5	16.2	18.4	11.4	9.7	7.4	1450		6	9.3	7.9	4.9	5.2	7.5	13.5	882
	7	5	19.3	17.3	11.1	8.1	6.2	1385		7	9.2	5.2	5	4.7	9.8	10.3	849
∆loop3-SOSTki	1	4.7	12.7	14.2	9.6	7.5	6.7	1159	∆loop3-SOSTki	1	8.7	6.3	4.5	2.3	3.4	3.7	487.5
	2	4.3	11.5	12.7	9.4	7.5	6.2	1091		2	7	5.4	4.3	4.8	5.8	6.4	644.3
	3	4.4	11.4	12.7	9.3	7	6.5	1076		3	9.1	6.4	4.7	2.5	3.4	4	507
	4	3.8	12.5	14.7	10.7	7.7	6.2	1192		4	7.9	4.6	3.3	3.5	3.9	4.8	496.5
	5	4	13.4	15.1	12.2	8.1	8	1300		5	7.4	5.9	4.2	2.1	4.1	4.2	487.5
	6	5.2	12	13.8	10.3	7.1	6.8	1154		6	8.4	5.8	3.9	3.2	4.5	5.4	549.8
	7	4.8	12.3	16.4	11.7	8.5	7.2	1304		7	8.8	7.2	5.2	3.3	5.2	5.8	633

## Sheet: Figure2h
mRNA level														mRNA level
Target Name	Sample Name	Delta Delta Ct	2^-Delta Delta Ct			Target Name	Sample Name	Delta Delta Ct	2^-Delta Delta Ct					Target Name	Sample Name	Delta Delta Ct	2^-Delta Delta Ct			Target Name	Sample Name	Delta Delta Ct	2^-Delta Delta Ct
Glut4	WT 1	4.0292	0.181563			IRS1	WT 1	0.408372	0.753473					Glut4	WT 1	4.0292	0.181563			IRS1	WT 1	0.408372	0.753473
	WT 2	3.12024	0.340919				WT 2	0.652522	0.636167						WT 2	3.12024	0.340919				WT 2	0.652522	0.636167
	WT 3	4.13263	0.169002				WT 3	1.09201	0.469108						WT 3	4.13263	0.169002				WT 3	1.09201	0.469108
	WT 4	1.84171	0.278992				WT 4	0.230255	0.852484						WT 4	1.84171	0.278992				WT 4	0.230255	0.852484
	WT 5	1.88796	0.270189				WT 5	1.30444	0.40488						WT 5	1.88796	0.270189				WT 5	1.30444	0.40488
	WT 6	1.36056	0.389432				WT 6	0.285688	0.82035						WT 6	1.36056	0.389432				WT 6	0.285688	0.82035
	WT 7	1.25027	0.42037				WT 7	0.630964	0.645745						WT 7	1.25027	0.42037				WT 7	0.630964	0.645745
	SOSTki 1	-0.208489	1.15548				SOSTki 1	-0.40184	1.32119						SOSTki 1	-0.208489	1.15548				SOSTki 1	-0.40184	1.32119
	SOSTki 2	0.32687	0.797264				SOSTki 2	0.265287	0.832033						SOSTki 2	0.32687	0.797264				SOSTki 2	0.265287	0.832033
	SOSTki 3	-0.105616	1.07595				SOSTki 3	-0.0255631	1.01788						SOSTki 3	-0.105616	1.07595				SOSTki 3	-0.0255631	1.01788
	SOSTki 4	0.335957	0.792258				SOSTki 4	0.303918	0.81005						SOSTki 4	0.335957	0.792258				SOSTki 4	0.303918	0.81005
	SOSTki 5	0.227932	0.853858				SOSTki 5	-0.139253	1.10133						SOSTki 5	0.227932	0.853858				SOSTki 5	-0.139253	1.10133
	SOSTki 6	-0.217634	1.16282				SOSTki 6	0.0508613	0.96536						SOSTki 6	-0.217634	1.16282				SOSTki 6	0.0508613	0.96536
	SOSTki 7	-0.217062	1.16236				SOSTki 7	0.0707332	0.952154						SOSTki 7	-0.217062	1.16236				SOSTki 7	0.0707332	0.952154
	∆loop3-SOSTki 1	5.33214	0.0248237				∆loop3-SOSTki 1	0.420301	0.747269						∆loop3-SOSTki 1	5.33214	0.0248237				∆loop3-SOSTki 1	0.420301	0.747269
	∆loop3-SOSTki 2	4.66069	0.0395359				∆loop3-SOSTki 2	0.512423	0.701044						∆loop3-SOSTki 2	4.66069	0.0395359				∆loop3-SOSTki 2	0.512423	0.701044
	∆loop3-SOSTki 3	6.24373	0.0131963				∆loop3-SOSTki 3	0.415169	0.749932						∆loop3-SOSTki 3	6.24373	0.0131963				∆loop3-SOSTki 3	0.415169	0.749932
	∆loop3-SOSTki 4	6.08672	0.0147135				∆loop3-SOSTki 4	0.258727	0.835825						∆loop3-SOSTki 4	6.08672	0.0147135				∆loop3-SOSTki 4	0.258727	0.835825
	∆loop3-SOSTki 5	4.51835	0.0436356				∆loop3-SOSTki 5	0.446459	0.733842						∆loop3-SOSTki 5	4.51835	0.0436356				∆loop3-SOSTki 5	0.446459	0.733842
	∆loop3-SOSTki 6	4.86607	0.03429				∆loop3-SOSTki 6	0.248026	0.842048						∆loop3-SOSTki 6	4.86607	0.03429				∆loop3-SOSTki 6	0.248026	0.842048
	∆loop3-SOSTki 7	6.209	0.0135178				∆loop3-SOSTki 7	0.540107	0.68772						∆loop3-SOSTki 7	6.209	0.0135178				∆loop3-SOSTki 7	0.540107	0.68772

[truncated: 114 more sheets: Figure3b, Figure3c, Figure3d, Figure3e, Figure3f, Figure3g, Figure3h, Figure3i, Figure4b, Figure4c, Figure4d, Figure4e, Figure4f, Figure4g, Figure4h, Figure4i, Figure4j, Figure5b, Figure5c, Figure5d …]
